# Supplementary material for: Predicting Mechanical Thrombectomy Outcome and Time Limit through ADC Value Analysis: A Comprehensive Clinical and Simulation Study Using Machine Learning
Source: Diagnostics (Basel). 2023 Jun 21;13(13):2138. doi: 10.3390/diagnostics13132138 (PMC10340725; doi:10.3390/diagnostics13132138)
Supplement: Supplementary file 1 [file diagnostics-13-02138-s001.zip]

Archive with 2 entries (2 files):
- diagnostics-2435382-supplementary.pdf
- diagnostics-2435382-supplementary.xlsx
